# Supplementary material for: Positive Selection of Transcription Factors Is a Prominent Feature of the Evolution of a Plant Pathogenic Genus Originating in the Miocene
Source: Genome Biol Evol. 2021 Jul 20;13(8):evab167. doi: 10.1093/gbe/evab167 (PMC8379374; doi:10.1093/gbe/evab167)
Supplement: evab167_Supplementary_Data [file evab167_supplementary_data.zip]

Archive with 11 entries (11 files):
- FileS4.tar.gz
- Supplementary Information legends_210221.docx
- TableS1.csv
- TableS2.xlsx
- TableS3.xlsx
- TableS4.xlsx
- FigureS1.svg
- FigureS2.svg
- FileS1.rtf
- FileS2.pdf
- FileS3.tar.gz
