# Supplementary material for: Positive Selection of Transcription Factors Is a Prominent Feature of the Evolution of a Plant Pathogenic Genus Originating in the Miocene
Source: Genome Biol Evol. 2021 Jul 20;13(8):evab167. doi: 10.1093/gbe/evab167 (PMC8379374; doi:10.1093/gbe/evab167)
Supplement: evab167_Supplementary_Data [file evab167_supplementary_data.zip › TableS1.csv]

Species	Strain	Accession	Phylum	Class	Order	Source
Acephala macrosclerotiorum	EW76-UTF0540	Acema1	Ascomycota	Leotiomycetes	Helotiales	JGI
Acidomyces richmondensis	BFW	Aciri1	Ascomycota	Dothideomycetes	Capnodiales	JGI
Anthostoma avocetta	NRRL 3190	Antav1	Ascomycota	Sordariomycetes	Xylariales	JGI
Apiospora montagnei	NRRL 25634	Apimo1	Ascomycota	Sordariomycetes	Xylariales	JGI
Arthrobotrys oligospora	ATCC 24927	Artol1	Ascomycota	Orbiliomycetes	Orbiliales	JGI
Arthroderma benhamiae	CBS 112371	Artbe1	Ascomycota	Eurotiomycetes	Onygenales	JGI
Ascocoryne sarcoides	NRRL50072	Ascsa1	Ascomycota	Leotiomycetes	Helotiales	JGI
Aspergillus aculeatus	ATCC16872	Aspac1	Ascomycota	Eurotiomycetes	Eurotiales	JGI
Aspergillus arachidicola	CBS 117612	Aspara19utr	Ascomycota	Eurotiomycetes	Eurotiales	JGI
Aspergillus caelatus	CBS 763.97	Aspcae1	Ascomycota	Eurotiomycetes	Eurotiales	JGI
Aspergillus restrictus	CBS 118.33	Aspres1	Ascomycota	Eurotiomycetes	Eurotiales	JGI
Aspergillus terreus	NIH 2624	Aspte1	Ascomycota	Eurotiomycetes	Eurotiales	JGI
Babjeviella inositovora	NRRL Y-12698	Babin1	Ascomycota	Saccharomycetes	Saccharomycetales	JGI
Beauveria bassiana	ARSEF 2860	Beaba1	Ascomycota	Sordariomycetes	Hypocreales	JGI
Biscogniauxia nummularia	Unknown	Bisnum1	Ascomycota	Sordariomycetes	Xylariales	JGI
Botrytis calthae	MUCL2830	GCA_004379285.1	Ascomycota	Leotiomycetes	Helotiales	NCBI
Botrytis cinerea	B05.10	GCA_000143535.2	Ascomycota	Leotiomycetes	Helotiales	NCBI
Botrytis convoluta	MUCL11595	GCA_004786275.1	Ascomycota	Leotiomycetes	Helotiales	NCBI
Botrytis elliptica	Be9612	GCA_014898555.1	Ascomycota	Leotiomycetes	Helotiales	NCBI
Botrytis galanthina	MUCL435	GCA_004916875.1	Ascomycota	Leotiomycetes	Helotiales	NCBI
Botrytis hyacinthi	Bh0001	GCA_004786245.1	Ascomycota	Leotiomycetes	Helotiales	NCBI
Botrytis medusae	B-555	NA	Ascomycota	Leotiomycetes	Helotiales	In-house
Botrytis narcissicola	MUCL2120	GCA_004786225.1	Ascomycota	Leotiomycetes	Helotiales	NCBI
Botrytis paeoniae	Bp0003	GCA_004786145.1	Ascomycota	Leotioymcetes	Helotiales	NCBI
Botrytis porri	MUCL 3234	GCA_014898465.1	Ascomycota	Leotiomycetes	Helotiales	NCBI
Botrytis pseudocinerea	Bp-362	NA	Ascomycota	Leotiomycetes	Helotiales	In-house
Botrytis tulipae	Bt9001	GCA_004786125.1	Ascomycota	Leotiomycetes	Helotiales	NCBI
Bulgaria inquinans	CBS118.31	Bulin1	Ascomycota	Leotiomycetes	Helotiales	JGI
Byssothecium circinans	CBS 675.92	Bysci1	Ascomycota	Dothideomycetes	Pleosporales	JGI
Caloscypha fulgens	ATCC 42695	Calful1	Ascomycota	Pezizomycetes	Pezizales	JGI
Calosphaeria pulchella	Unknown	Calpu1	Ascomycota	Sordariomycetes	Calosphaeriales	JGI
Cercospora zeae-maydis	Unknown	Cerzm1	Ascomycota	Sordariomycetes	Capnodiales	JGI
Chaetosphaeria innumera	Unknown	Chain1	Ascomycota	Sordariomycetes	Chaetosphaeriales	JGI
Chalara longipes	BDJ	Chalo1	Ascomycota	Leotiomycetes	Helotiales	JGI
Cladorrhinum bulbillosum	DJ3	Clabul1	Ascomycota	Sordariomycetes	Sordariales	JGI
Clonostachys rosea	CBS125111	Cloro1	Ascomycota	Sordariomycetes	Hypocreales	JGI
Coccomyces strobi	CBS 202.91	Cocst1	Ascomycota	Leotiomycetes	Rhytismatales	JGI
Colletotrichum zoysiae	MAFF235873	Colzo1	Ascomycota	Sordariomycetes	Glomerellales	JGI
Coniella lustricola	B22-T-1	Pilidi1	Ascomycota	Sordariomycetes	Diaporthales	JGI
Coniochaeta ligniaria	NRRL 30616	Conlig1	Ascomycota	Sordariomycetes	Coniochaetales	JGI
Coprinus phaeopunctatus	MPI-PUGE-AT-0042	Copph3	Basidiomycota	Agaricomycetes	Agaricales	JGI
Cordyceps militaris	CM01	Cormi1	Ascomycota	Sordariomycetes	Hypocreales	JGI
Corollospora maritima	CBS 119819	Corma2	Ascomycota	Sordariomycetes	Microascales	JGI
Cryptodiaporthe populea	CFL2025	Crypo1	Ascomycota	Sordariomycetes	Diaporthales	JGI
Cylindrocarpon olidum	MPI-CAGE-CH-0241	Cylol1	Ascomycota	Sordariomycetes	Hypocreales	JGI
Cytospora chrysosperma	CFL2056	Cytch1	Ascomycota	Sordariomycetes	Diaporthales	JGI
Daldinia eschscholzii	EC12	DalEC12	Ascomycota	Sordariomycetes	Xylariales	JGI
Diaporthe ampelina	UCDDA912	Diaam1	Ascomycota	Sordariomycetes	Diaporthales	JGI
Didymella exigua	CBS 183.55	Didex1	Ascomycota	Dothideomycetes	Pleosporales	JGI
Elytroderma deformans	CBS183.68	Elyde1	Ascomycota	Leotiomycetes	Rhytismatales	JGI
Erysiphe necator	c (grape powdery mildew)	Erynec1	Ascomycota	Leotiomycetes	Erysiphales	JGI
Fellomyces penicillatus	Phaff54-35	Felpe1	Basidiomycota	Tremellomycetes	Tremellales	JGI
Fenestella fenestrata	ATCC 66461	Fenfe1	Ascomycota	Dothideomycetes	Pleosporales	JGI
Gaeumannomyces graminis var. tritici	R3-111a-1	Gaegr1	Ascomycota	Sordariomycetes	Magnaporthales	JGI
Gelasinospora tetrasperma	CBS 560.94	Gelte1	Ascomycota	Sordariomycetes	Sordariales	JGI
Glarea lozoyensis	ATCC 20868	Glalo1	Ascomycota	Leotiomycetes	Helotiales	JGI
Glomerella acutata (Colletotrichum fiorinae)	MH 18	Gloac1	Ascomycota	Sordariomycetes	Glomerellales	JGI
Grosmannia clavigera	kw1407	Grocl1	Ascomycota	Sordariomycetes	Ophiostomatales	JGI
Kalaharituber pfeilii	F3	Kalpfe1	Ascomycota	Pezizomycetes	Pezizales	JGI
Khuskia oryzae	ATCC 28132	Khuory1	Ascomycota	Sordariomycetes	Trichosphaeriales	JGI
Lepidopterella palustris	Unknown	Leppa1	Ascomycota	Dothideomycetes	Mytilinidiales	JGI
Leptosphaeria maculans	Unknown	Lepmu1	Ascomycota	Dothideomycetes	Pleosporales	JGI
Lindra thalassiae	JK4322	Linth1	Ascomycota	Sordariomycetes	Lulworthiales	JGI
Lollipopaia minuta	P26; CBS 116597	Lolmi1	Ascomycota	Sordariomycetes	Diaporthales	JGI
Lophium mytilinum	CBS 269.34	Lopmy1	Ascomycota	Dothideomycetes	Mytilinidiales	JGI
Lophodermium nitens	PLMe3-1-3	Lopnit1	Ascomycota	Leotiomycetes	Rhytismatales	JGI
Loramyces juncicola	46458	Lorju1	Ascomycota	Leotiomycetes	Helotiales	JGI
Loramyces macrosporus	CBS235.53	Lorma1	Ascomycota	Leotiomycetes	Helotiales	JGI
Macrophomina phaseolina	MS6	Macph1	Ascomycota	Dothideomycetes	Botryosphaeriales	JGI
Magnaporthe oryzae	70-15	Magor1	Ascomycota	Sordariomycetes	Magnaporthales	JGI
Magnaporthiopsis poae	ATCC 64411	Magpo1	Ascomycota	Sordariomycetes	Magnaporthales	JGI
Melanospora tiffanyae	F1KG0001	Melti1	Ascomycota	Sordariomycetes	Melanosporales	JGI
Meliniomyces bicolor	E	Melbi2	Ascomycota	Leotiomycetes	Helotiales	JGI
Microascus trigonosporus	CBS 218.31	Mictr1	Ascomycota	Sordariomycetes	Microascales	JGI
Microbotryum lychnidis-dioicae	p1A1 Lamole	Micld1	Basidiomycota	Pucciniomycotina	Microbotyales	JGI
Microthyrium microscopicum	CBS 115976	Micmi1	Ascomycota	Dothideomycetes	Microthyriales	JGI
Monacrosporium haptotylum	CBS 200.50	Monha1	Ascomycota	Orbiliomycetes	Orbiliales	JGI
Myrothecium inundatum	CBS 120646	Myrin1	Ascomycota	Sordariomycetes	Hypocreales	JGI
Myxozyma melibiosi	Phaff 52-87	Myxme1	Ascomycota	Saccharomycetes	Saccharomycetales	JGI
Ophiostoma piliferum	Unknown	Ophpi1	Ascomycota	Sordariomycetes	Ophiostomatales	JGI
Patellaria atrata	Unknown	Patat1	Ascomycota	Dothideomycetes	Patellariales	JGI
Penicillium steckii	IBT 24891	Penste1	Ascomycota	Eurotiomycetes	Eurotiales	JGI
Phaeoacremonium aleophilum	UCRPA7	Phaal1	Ascomycota	Sordariomycetes	Togniniales	JGI
Phialocephala scopiformis	5WS22E1	Phisc1	Ascomycota	Leotiomycetes	Helotiales	JGI
Phyllosticta citrichinaensis	CBS 130529	Phcitr1	Ascomycota	Dothideomycetes	Botryosphaeriales	JGI
Plectosphaerella cucumerina	RP01	Plecuc1	Ascomycota	Sordariomycetes	Glomerellales	JGI
Protomyces lactucaedebilis	12-1054	Prola1	Ascomycota	Taphrinomycetes	Taphrinales	JGI
Pseudographis elatina	Unknown	Pseel1	Ascomycota	Leotiomycetes	Triblidiales	JGI
Pseudomassariella vexata	CBS 129021	Pseve2	Ascomycota	Sordariomycetes	Xylariales	JGI
Pseudozyma antarctica	T-34	Psean1	Basidiomycota	Ustilaginomycetes	Ustilaginales	JGI
Rhizoscyphus ericae	UAMH 7357	Rhier1	Ascomycota	Leotiomycetes	Helotiales	JGI
Rutstroemia firma	CBS 115.86	Rutfi1	Ascomycota	Leotiomycetes	Helotiales	JGI
Saccharata proteae	CBS 121410	Sacpr1	Ascomycota	Dothideomycetes	Botryosphaeriales	JGI
Sodiomyces alkalinus	Unknown	Sodal1	Ascomycota	Sordariomycetes	Glomerellales	JGI
Spathularia flavida	Unknown	Spafl1	Ascomycota	Leotiomycetes	Rhytismatales	JGI
Symbiotaphrina kochii	250.77	Symko1	Ascomycota	Xylonomycetes	Symbiotaphrinales	JGI
Taphrina deformans	Unknown	Tapde1	Ascomycota	Taphrinomycetes	Taphrinales	JGI
Thelebolus microsporus	ATCC 90970	Themi1	Ascomycota	Leotiomycetes	Thelebolales	JGI
Thelebolus stercoreus	Unknown	Thest1	Ascomycota	Leotiomycetes	Thelebolales	JGI
Torpedospora radiata	JK5252C	Torra1	Ascomycota	Sordariomycetes	Torpedosporales	JGI
Trinosporium guianense	CBS132537	Trigu1	Ascomycota	Xylonomycetes	Xylonales	JGI
Trypethelium eluteriae	Unknown	Tryvi1	Ascomycota	Dothideomycetes	Trypetheliales	JGI
Usnea florida	ATCC18376	Usnflo1	Ascomycota	Lecanoromycetes	Lecanorales	JGI
Verticillium dahliae	VdLs.17	Verda1	Ascomycota	Sordariomycetes	Hypocreales	JGI
Xanthoria parietina	46-1-SA22	Xanpa2	Ascomycota	Lecanoromycetes	Teloschistales	JGI
Zalerion varium	MPI-CAGE-AT-0135	Zalva1	Ascomycota	Sordariomycetes	Lulworthiales	JGI
Zymoseptoria pseudotritici	STIR04_2.2.1	Zymps1	Ascomycota	Dothideomycetes	Capnodiales	JGI
