# Supplementary material for: Positive Selection of Transcription Factors Is a Prominent Feature of the Evolution of a Plant Pathogenic Genus Originating in the Miocene
Source: Genome Biol Evol. 2021 Jul 20;13(8):evab167. doi: 10.1093/gbe/evab167 (PMC8379374; doi:10.1093/gbe/evab167)
Supplement: evab167_Supplementary_Data [file evab167_supplementary_data.zip › TableS2.xlsx]

## Sheet: Sheet1
Orthogroup	Included?
OG0002825	N
OG0002829	N
OG0002832	N
OG0002836	N
OG0002837	N
OG0002839	N
OG0002843	N
OG0002846	N
OG0002850	N
OG0002854	N
OG0002857	N
OG0002865	N
OG0002874	N
OG0002875	N
OG0002876	N
OG0002882	N
OG0002890	N
OG0002891	N
OG0002892	N
OG0002893	N
OG0002897	N
OG0002906	N
OG0002914	N
OG0002919	N
OG0002924	N
OG0002927	N
OG0002932	N
OG0002951	N
OG0002952	N
OG0002954	N
OG0002967	N
OG0002976	N
OG0002979	N
OG0002982	N
OG0002984	N
OG0002994	N
OG0002995	N
OG0003007	N
OG0003014	N
OG0003022	N
OG0003028	N
OG0003029	N
OG0003030	N
OG0003034	N
OG0003042	N
OG0003059	N
OG0003060	N
OG0003061	N
OG0003062	N
OG0003063	N
OG0003071	N
OG0003083	N
OG0003087	N
OG0003092	N
OG0003101	N
OG0003110	N
OG0003116	N
OG0003123	N
OG0003124	N
OG0003127	N
OG0003132	N
OG0003133	N
OG0003142	N
OG0003146	N
OG0003147	N
OG0003155	N
OG0003163	N
OG0003167	N
OG0003168	N
OG0003169	N
OG0003171	N
OG0003180	N
OG0003183	N
OG0003196	N
OG0003201	N
OG0003203	N
OG0003208	N
OG0003215	N
OG0003216	N
OG0003219	N
OG0003241	N
OG0003244	N
OG0003248	N
OG0003252	N
OG0003274	N
OG0003281	N
OG0003283	N
OG0003286	N
OG0003288	N
OG0003289	N
OG0003291	N
OG0003293	N
OG0003308	N
OG0002817	Y
OG0002823	Y
OG0002835	Y
OG0002838	Y
OG0002856	Y
OG0002878	Y
OG0002881	Y
OG0002885	Y
OG0002898	Y
OG0002904	Y
OG0002907	Y
OG0002910	Y
OG0002921	Y
OG0002933	Y
OG0002934	Y
OG0002943	Y
OG0002945	Y
OG0002946	Y
OG0002958	Y
OG0002963	Y
OG0002964	Y
OG0002974	Y
OG0002980	Y
OG0002983	Y
OG0002986	Y
OG0003019	Y
OG0003032	Y
OG0003041	Y
OG0003048	Y
OG0003049	Y
OG0003052	Y
OG0003055	Y
OG0003064	Y
OG0003066	Y
OG0003067	Y
OG0003075	Y
OG0003084	Y
OG0003085	Y
OG0003129	Y
OG0003145	Y
OG0003165	Y
OG0003175	Y
OG0003179	Y
OG0003185	Y
OG0003197	Y
OG0003209	Y
OG0003213	Y
OG0003223	Y
OG0003235	Y
OG0003236	Y
OG0003238	Y
OG0003249	Y
OG0003261	Y
OG0003265	Y
OG0003266	Y
OG0003276	Y
OG0003284	Y
OG0003290	Y
OG0003301	Y
OG0003307	Y
OG0003311	Y
