# Supplementary material for: Positive Selection of Transcription Factors Is a Prominent Feature of the Evolution of a Plant Pathogenic Genus Originating in the Miocene
Source: Genome Biol Evol. 2021 Jul 20;13(8):evab167. doi: 10.1093/gbe/evab167 (PMC8379374; doi:10.1093/gbe/evab167)
Supplement: evab167_Supplementary_Data [file evab167_supplementary_data.zip › TableS3.xlsx]

## Sheet: rates_partitions
Originia partition	Estimated substitution rate	New partition
33	0.182201	1
8	0.238017	2
32	0.289804	3
7	0.291725	3
60	0.291786	3
47	0.307671	4
5	0.312714	4
20	0.316805	4
13	0.338744	5
14	0.364974	6
40	0.380429	7
61	0.382211	7
28	0.391229	8
50	0.391288	8
54	0.399947	9
25	0.404795	9
52	0.406421	9
42	0.406942	9
18	0.416414	10
10	0.416934	10
34	0.417309	10
21	0.419999	10
17	0.422722	10
37	0.423289	10
23	0.42526	11
36	0.433187	11
55	0.435739	11
43	0.436652	11
15	0.436776	11
16	0.439069	11
4	0.440711	11
11	0.447224	12
46	0.447532	12
22	0.447765	12
30	0.450171	13
39	0.450594	13
49	0.450638	13
26	0.451202	13
58	0.453188	13
31	0.453784	13
2	0.454313	13
45	0.454338	13
48	0.454599	13
1	0.45749	14
41	0.459712	14
27	0.462726	14
38	0.467424	15
6	0.46998	15
56	0.473951	15
29	0.486826	16
57	0.489647	16
9	0.492583	16
44	0.493215	16
19	0.500986	17
12	0.511623	18
3	0.513968	18
53	0.515888	18
24	0.519001	18
51	0.551712	19
59	0.560472	20
35	0.564452	20
