# Supplementary material for: Positive Selection of Transcription Factors Is a Prominent Feature of the Evolution of a Plant Pathogenic Genus Originating in the Miocene
Source: Genome Biol Evol. 2021 Jul 20;13(8):evab167. doi: 10.1093/gbe/evab167 (PMC8379374; doi:10.1093/gbe/evab167)
Supplement: evab167_Supplementary_Data [file evab167_supplementary_data.zip › TableS4.xlsx]

## Sheet: Sheet1
Technology	Statistic	Botrytis pseudocinerea	Botrytis medusae
Illumina	Assembly size	40581418	40267032
	N50	281454	516041
	L50	45	26
	Maximum contig length	1616687	1583565
	Number of contigs	205	138
Illumina and PacBio	Assembly size	37924357	37137033
	N50	304209	791047
	L50	40	16
	Maximum contig length	964053	2196493
	Number of contigs	319	380
